# Supplementary material for: Complete Inactivation of Sebum-Producing Genes Parallels the Loss of Sebaceous Glands in Cetacea
Source: Mol Biol Evol. 2019 Mar 20;36(6):1270–80. doi: 10.1093/molbev/msz068 (PMC6526905; doi:10.1093/molbev/msz068)
Supplement: msz068_Supplementary_Material [file msz068_supplementary_material.zip]

Archive with 5 entries (5 files):
- SUPPLEMENTARY_MATERIAL_1.pdf
- SUPPLEMENTARY_MATERIAL_2.pdf
- SUPPLEMENTARY_MATERIAL_3.pdf
- SUPPLEMENTARY_MATERIAL_4.pdf
- SUPPLEMENTARY_MATERIAL_5.pdf
